# Supplementary material for: Robust single-cell matching and multimodal analysis using shared and distinct features
Source: Nat Methods. 2023 Jan 9;20(2):304–15. doi: 10.1038/s41592-022-01709-7 (PMC9911356; doi:10.1038/s41592-022-01709-7)
Supplement: Supplementary file 4 — CODEX COVID antibody panel. [file 41592_2022_1709_MOESM4_ESM.xlsx]

## Sheet: Sheet1
Target Name	Clone
p63	D2K8X
CD16	D1N9L
MMP12	poly
CD163	EDHu-1
FOXP3	236A/E7
CD138	B-A38
ICOS	D1K2T
CD4	EPR6855
PD1	D4W2J
CD11c	EP1347Y
CD57	HCD57
CD8	C8/144B
CD15	MMA
CD3	MRQ-39
CD20	rIGEL/773
Granzyme.B	EPR20129-217
MUC.5AC	CLH2
B.catenin	#14
CD11b	EPR1344
TCRgd	B1
CD56	MRQ-42
Podoplanin	D2-40
CD68	KP-1
CD34	QBEnd/10
MMR	poly
CD45	2B11+PD7/263
VISTA	D1L2G
MMP.9	L51/82
CD66a	B1.1
CK.pan	AE1-AE3
CK7	OV-TL12/30
CD79a	HM47
EGFR	D38B1
HLA.DR	EPR3692
Arginase.1	poly
CD31	C31.3,7,10
CD45RA	Hi100
CD36	D8L9T
Vimentin	RV202
MUC.1.EMA	#955
aSMA	poly
Sino.spike	40150-T62-COV2 poly SINO
CD38	EPR4106
Sino.ncpsd	40143-R019 SINO
PD.L1	E1L3N
Ki.67	B56
CD25	4C9
COX.2	#495222
CD73	poly
CD69	poly
Annexin.A1	MRQ-3
CHGA	LK2H10 + PHE5 + CGA/414
Collagen.IV	poly
MHC1	EMR8-5
